# Supplementary material for: Adaptive Compensatory Neurophysiological Biomarkers of Motor Recovery Post-Stroke: Electroencephalography and Transcranial Magnetic Stimulation Insights from the DEFINE Cohort Study
Source: Brain Sci. 2024 Dec 15;14(12):1257. doi: 10.3390/brainsci14121257 (PMC11674877; doi:10.3390/brainsci14121257)
Supplement: Supplementary file 1 [file brainsci-14-01257-s001.zip]

Archive with 1 entries (1 files):
- brainsci-3311097-supplementary.pdf
